# Supplementary material for: Molecular Basis for the Selectivity of DHA and EPA in Sudlow’s Drug Binding Sites in Human Serum Albumin with the Combined Use of NMR and Docking Calculations
Source: Molecules. 2023 Apr 26;28(9):3724. doi: 10.3390/molecules28093724 (PMC10180286; doi:10.3390/molecules28093724)
Supplement: Supplementary file 1 [file molecules-28-03724-s001.zip]

Archive with 1 entries (1 files):
- molecules-2340805-supplementary.pdf
